# Supplementary material for: Environment-Sensitive Intelligent Self-Reproducing Artificial Cell with a Modification-Active Lipo-Deoxyribozyme
Source: Micromachines (Basel). 2020 Jun 22;11(6):606. doi: 10.3390/mi11060606 (PMC7344958; doi:10.3390/mi11060606)
Supplement: Supplementary file 1 [file micromachines-11-00606-s001.zip]

Archive with 2 entries (2 files):
- Supplementary files/Supplementary Information.pdf
- Supplementary files/Supplementary Video S1.avi
